# Supplementary material for: Can resistance training alone or resistance training combined with aerobic training improve arterial stiffness, endothelial function, and other vascular function indicators in adults with hypertension or overweight/obesity-related vascular risk? A systematic review and meta-analysis of randomized controlled trials
Source: Front Cardiovasc Med. 2026 Jun 24;13:1835366. doi: 10.3389/fcvm.2026.1835366 (PMC13341816; doi:10.3389/fcvm.2026.1835366)
Supplement: Supplementary file 1 [file Supplementaryfile1.zip]

Archive with 4 entries (3 files):
- Supplementary Fig/
- Supplementary Fig/Supplementary Fig. 1.tif
- Supplementary Fig/Supplementary Fig. 2.tif
- Supplementary Fig/Supplementary Fig. 3.tif
