# Supplementary material for: Can resistance training alone or resistance training combined with aerobic training improve arterial stiffness, endothelial function, and other vascular function indicators in adults with hypertension or overweight/obesity-related vascular risk? A systematic review and meta-analysis of randomized controlled trials
Source: Front Cardiovasc Med. 2026 Jun 24;13:1835366. doi: 10.3389/fcvm.2026.1835366 (PMC13341816; doi:10.3389/fcvm.2026.1835366)
Supplement: Supplementary file 2 [file Supplementaryfile2.zip]

Archive with 2 entries (1 files):
- Supplementary Table S1/
- Supplementary Table S1/Supplementary Table S1.docx
