# Supplementary material for: Can resistance training alone or resistance training combined with aerobic training improve arterial stiffness, endothelial function, and other vascular function indicators in adults with hypertension or overweight/obesity-related vascular risk? A systematic review and meta-analysis of randomized controlled trials
Source: Front Cardiovasc Med. 2026 Jun 24;13:1835366. doi: 10.3389/fcvm.2026.1835366 (PMC13341816; doi:10.3389/fcvm.2026.1835366)
Supplement: Supplementary file 3 [file Supplementaryfile3.zip]

Archive with 134 entries (102 files):
- Data/
- Data/AIX/
- Data/AIX/Data.docx
- Data/AIX/Publication Bias.docx
- Data/AIX/Sensitivity Analysis/
- Data/AIX/Sensitivity Analysis/Sensitivity Analysis.docx
- Data/Arterial stiffness/
- Data/Arterial stiffness/Data.docx
- Data/Arterial stiffness/Meta-regression analysis/
- Data/Arterial stiffness/Meta-regression analysis/Age.docx
- Data/Arterial stiffness/Meta-regression analysis/Duration.docx
- Data/Arterial stiffness/Meta-regression analysis/Frequency.docx
- Data/Arterial stiffness/Meta-regression analysis/Repetitions.docx
- Data/Arterial stiffness/Meta-regression analysis/Sets.docx
- Data/Arterial stiffness/Meta-regression analysis/Time.docx
- Data/Arterial stiffness/Publication Bias/
- Data/Arterial stiffness/Publication Bias/Publication Bias.docx
- Data/Arterial stiffness/Sensitivity Analysis/
- Data/Arterial stiffness/Sensitivity Analysis/Sensitivity Analysis.docx
- Data/Arterial stiffness/Subgroup analysis/
- Data/Arterial stiffness/Subgroup analysis/Age/
- Data/Arterial stiffness/Subgroup analysis/Age/Adults aged .docx
- Data/Arterial stiffness/Subgroup analysis/Age/Aged.docx
- Data/Arterial stiffness/Subgroup analysis/Age/Middle Aged.docx
- Data/Arterial stiffness/Subgroup analysis/Age/Subgroup .docx
- Data/Arterial stiffness/Subgroup analysis/Age/Young Adult.docx
- Data/Arterial stiffness/Subgroup analysis/Duration(wk)/
- Data/Arterial stiffness/Subgroup analysis/Duration(wk)/12.docx
- Data/Arterial stiffness/Subgroup analysis/Duration(wk)/3.docx
- Data/Arterial stiffness/Subgroup analysis/Duration(wk)/6.docx
- Data/Arterial stiffness/Subgroup analysis/Duration(wk)/8.docx
- Data/Arterial stiffness/Subgroup analysis/Duration(wk)/9.docx
- Data/Arterial stiffness/Subgroup analysis/Duration(wk)/Subgroup.docx
- Data/Arterial stiffness/Subgroup analysis/Frequency(twk)/
- Data/Arterial stiffness/Subgroup analysis/Frequency(twk)/2.docx
- Data/Arterial stiffness/Subgroup analysis/Frequency(twk)/3.docx
- Data/Arterial stiffness/Subgroup analysis/Frequency(twk)/6.docx
- Data/Arterial stiffness/Subgroup analysis/Frequency(twk)/Subgroup.docx
- Data/Arterial stiffness/Subgroup analysis/Genders/
- Data/Arterial stiffness/Subgroup analysis/Genders/Female.docx
- Data/Arterial stiffness/Subgroup analysis/Genders/Male.docx
- Data/Arterial stiffness/Subgroup analysis/Genders/Mixed-gender.docx
- Data/Arterial stiffness/Subgroup analysis/Genders/Subgroup.docx
- Data/Arterial stiffness/Subgroup analysis/Intensity/
- Data/Arterial stiffness/Subgroup analysis/Intensity/Bodyweight.docx
- Data/Arterial stiffness/Subgroup analysis/Intensity/High intensity.docx
- Data/Arterial stiffness/Subgroup analysis/Intensity/Low intensity.docx
- Data/Arterial stiffness/Subgroup analysis/Intensity/Moderate intensity.docx
- Data/Arterial stiffness/Subgroup analysis/Intensity/Subgroup.docx
- Data/Arterial stiffness/Subgroup analysis/Intensity/To failure.docx
- Data/Arterial stiffness/Subgroup analysis/Intervention/
- Data/Arterial stiffness/Subgroup analysis/Intervention/RT+AT.docx
- Data/Arterial stiffness/Subgroup analysis/Intervention/RT.docx
- Data/Arterial stiffness/Subgroup analysis/Intervention/Subgroup.docx
- Data/Arterial stiffness/Subgroup analysis/Repetitions/
- Data/Arterial stiffness/Subgroup analysis/Repetitions/6-15.docx
- Data/Arterial stiffness/Subgroup analysis/Repetitions/Subgroup.docx
- Data/Arterial stiffness/Subgroup analysis/Repetitions/≤ 5.docx
- Data/Arterial stiffness/Subgroup analysis/Repetitions/>15.docx
- Data/Arterial stiffness/Subgroup analysis/Sets/
- Data/Arterial stiffness/Subgroup analysis/Sets/4–6.docx
- Data/Arterial stiffness/Subgroup analysis/Sets/Subgroup.docx
- Data/Arterial stiffness/Subgroup analysis/Sets/≤ 3.docx
- Data/Arterial stiffness/Subgroup analysis/Sets/> 6.docx
- Data/Arterial stiffness/Subgroup analysis/Time(min)/
- Data/Arterial stiffness/Subgroup analysis/Time(min)/21-59.docx
- Data/Arterial stiffness/Subgroup analysis/Time(min)/Subgroup.docx
- Data/Arterial stiffness/Subgroup analysis/Time(min)/≤20.docx
- Data/Arterial stiffness/Subgroup analysis/Time(min)/≥60.docx
- Data/FMD/
- Data/FMD/Data.docx
- Data/FMD/Meta-regression analysis/
- Data/FMD/Meta-regression analysis/Age.docx
- Data/FMD/Meta-regression analysis/Duration.docx
- Data/FMD/Meta-regression analysis/Frequency.docx
- Data/FMD/Meta-regression analysis/Repetitions.docx
- Data/FMD/Meta-regression analysis/Sets.docx
- Data/FMD/Meta-regression analysis/Time.docx
- Data/FMD/Publication Bias/
- Data/FMD/Publication Bias/Publication Bias.docx
- Data/FMD/Sensitivity Analysis/
- Data/FMD/Sensitivity Analysis/Sensitivity Analysis.docx
- Data/FMD/Subgroup analysis/
- Data/FMD/Subgroup analysis/Age/
- Data/FMD/Subgroup analysis/Age/Adults aged 25–44 .docx
- Data/FMD/Subgroup analysis/Age/Aged ≥ 65.docx
- Data/FMD/Subgroup analysis/Age/Middle Aged 45–64.docx
- Data/FMD/Subgroup analysis/Age/Publication Bias.docx
- Data/FMD/Subgroup analysis/Age/Young Adult 19–24.docx
- Data/FMD/Subgroup analysis/Duration(wk)/
- Data/FMD/Subgroup analysis/Duration(wk)/1.docx
- Data/FMD/Subgroup analysis/Duration(wk)/12.docx
- Data/FMD/Subgroup analysis/Duration(wk)/3.docx
- Data/FMD/Subgroup analysis/Duration(wk)/52.docx
- Data/FMD/Subgroup analysis/Duration(wk)/6.docx
- Data/FMD/Subgroup analysis/Duration(wk)/8.docx
- Data/FMD/Subgroup analysis/Duration(wk)/9.docx
- Data/FMD/Subgroup analysis/Duration(wk)/Subgroup.docx
- Data/FMD/Subgroup analysis/Frequency(twk)/
- Data/FMD/Subgroup analysis/Frequency(twk)/1.docx
- Data/FMD/Subgroup analysis/Frequency(twk)/2.docx
- Data/FMD/Subgroup analysis/Frequency(twk)/3.docx
- Data/FMD/Subgroup analysis/Frequency(twk)/6.docx
- Data/FMD/Subgroup analysis/Frequency(twk)/Subgroup.docx
- Data/FMD/Subgroup analysis/Genders/
- Data/FMD/Subgroup analysis/Genders/Female.docx
- Data/FMD/Subgroup analysis/Genders/Male.docx
- Data/FMD/Subgroup analysis/Genders/Mixed-gender.docx
- Data/FMD/Subgroup analysis/Genders/Subgroup.docx
- Data/FMD/Subgroup analysis/Intensity/
- Data/FMD/Subgroup analysis/Intensity/bodyweight.docx
- Data/FMD/Subgroup analysis/Intensity/High intensity.docx
- Data/FMD/Subgroup analysis/Intensity/Low intensity.docx
- Data/FMD/Subgroup analysis/Intensity/Moderate intensity.docx
- Data/FMD/Subgroup analysis/Intensity/Subgroup.docx
- Data/FMD/Subgroup analysis/Intervention/
- Data/FMD/Subgroup analysis/Intervention/RT+AT.docx
- Data/FMD/Subgroup analysis/Intervention/RT.docx
- Data/FMD/Subgroup analysis/Intervention/Subgroup.docx
- Data/FMD/Subgroup analysis/Repetitions/
- Data/FMD/Subgroup analysis/Repetitions/6-15.docx
- Data/FMD/Subgroup analysis/Repetitions/Subgroup.docx
- Data/FMD/Subgroup analysis/Repetitions/≤ 5.docx
- Data/FMD/Subgroup analysis/Repetitions/> 15.docx
- Data/FMD/Subgroup analysis/Sets/
- Data/FMD/Subgroup analysis/Sets/Subgroup.docx
- Data/FMD/Subgroup analysis/Sets/≤3.docx
- Data/FMD/Subgroup analysis/Sets/>3.docx
- Data/FMD/Subgroup analysis/Time(min)/
- Data/FMD/Subgroup analysis/Time(min)/21-59.docx
- Data/FMD/Subgroup analysis/Time(min)/Subgroup.docx
- Data/FMD/Subgroup analysis/Time(min)/≤20.docx
- Data/FMD/Subgroup analysis/Time(min)/≥60.docx
- Data/Peripheral haemodynamics/
